# Supplementary material for: Factors Associated with Extended-Spectrum β-Lactamases and Carbapenem-Resistant Klebsiella pneumoniae Bloodstream Infections: A Five-Year Retrospective Study
Source: Pathogens. 2023 Oct 25;12(11):1277. doi: 10.3390/pathogens12111277 (PMC10675166; doi:10.3390/pathogens12111277)
Supplement: Supplementary file 1 [file pathogens-12-01277-s001.zip]

Archive with 1 entries (1 files):
- pathogens-2649820-supplementary.pdf
